# Supplementary material for: Autonomous and dynamic precursor selection for solid-state materials synthesis
Source: Nat Commun. 2023 Oct 31;14:6956. doi: 10.1038/s41467-023-42329-9 (PMC10618174; doi:10.1038/s41467-023-42329-9)
Supplement: Supplementary file 4 — Source Data [file 41467_2023_42329_MOESM4_ESM.xlsx]

## Sheet: Fig. 2a
700 C	800 C	900 C
0	44	48.5
0	12.5	100
0	29	70
0	45	58.5
0	54.5	100
0	45.5	69
0	52.5	72
0	0	3.5
0	37	58.5
0	34	59.6
0	17	100
0	46	100
0	36	55
0	88	82
0	12.5	100
0	22	54.5
0	14.5	55
0	22.2	76
0	8.5	52.5
0	31	40
0	14	51.75
0	29	70
0	32.5	58.5
0	0	3.5
0	32.25	0
0	43	72
0	44	49
0	45.5	43.5
0	20	63.5
0	0	52.5
0	54.5	100
0	0	32.5
0	0	100
0	0	0
0	0	50
0	0	54
0	18	100
0	12	37.5
0	11.5	100
0	34	59.6
0	0	65.5
0	22.2	76
0	9	46
0	9	81
0	18.5	81.5
0	8	100

## Sheet: Fig. 2b
Precursor	Success rate (%)
BaO	33.33
Y2Cu2O5	30.77
Ba2Cu3O6	22.22
BaO2	21.05
Cu2O	18.75
Y2O3	18.75
CuCO3	18.18
CuO	18.18
Y2(CO3)3	12.5
BaCuO2	0
BaCO3	0

## Sheet: Fig. 2c
Impurity	Occurrence (%)
BaCuO2	30.98
BaCO3	25.35
CuO	23.94
Y2BaCuO5	18.31
Other	1.41

## Sheet: Fig. 3a
	Number of optima discovered						BO samples all temperatures for each set of precursors set at once. Hence, the step interval is different.
Steps	ARROWS	D-Opt	GA		Steps	BO
1	0	0	0.129		0	0
2	0	0	0.151		4	0.224
3	0	0	0.172		8	0.467
4	0	0	0.194		12	0.691	Both GA and BO are stochastic, so we averaged over many runs. Hence the decimal points. In contrast, ARROWS and D-Opt are both deterministic. So these take integer values.
5	0	0	0.237		16	0.976
6	0	1	0.323		20	1.24
7	0	1	0.344		24	1.504
8	0	1	0.344		28	1.626
9	0	2	0.452		32	1.789
10	0	2	0.538		36	2.033
11	1	3	0.602		40	2.236
12	1	3	0.667		44	2.47
13	1	3	0.753		48	2.591
14	1	3	0.817		52	2.652
15	1	3	0.882		56	2.764
16	2	3	0.946		60	2.876
17	2	3	1.011		64	3.028
18	2	3	1.075		68	3.13
19	2	3	1.097		72	3.303
20	2	3	1.204		76	3.516
21	2	3	1.247		80	3.801
22	2	3	1.355		84	4.035
23	2	3	1.376		88	4.38
24	2	3	1.462		92	4.685
25	2	3	1.57		96	5.03
26	2	3	1.656		100	5.254
27	2	3	1.699		104	5.478
28	2	3	1.806		108	5.681
29	2	3	1.849		112	5.793
30	2	3	1.978		116	5.884
31	2	3	2.086		120	5.976
32	2	3	2.129		124	6.118
33	2	3	2.151		128	6.189
34	2	3	2.258		132	6.382
35	2	3	2.258		136	6.524
36	2	3	2.366		140	6.657
37	2	3	2.387		144	6.789
38	3	3	2.495		148	6.951
39	3	3	2.581		152	7.337
40	3	3	2.667		156	7.673
41	3	3	2.688		160	8.079
42	4	3	2.71		164	8.506
43	4	3	2.71		168	9.116
44	5	3	2.731		172	9.604
45	5	3	2.731		176	9.939
46	5	3	2.774		180	10
47	5	3	2.817		184	10
48	5	3	2.968		188	10
49	5	3	2.989
50	5	3	3.011
51	5	3	3.054
52	5	3	3.097
53	5	3	3.161
54	5	3	3.247
55	5	3	3.247
56	5	3	3.333
57	5	3	3.419
58	5	3	3.484
59	5	3	3.548
60	5	3	3.656
61	5	4	3.699
62	5	4	3.785
63	5	4	3.785
64	5	4	3.892
65	5	4	3.978
66	5	4	4
67	5	4	4.043
68	5	4	4.043
69	5	4	4.108
70	5	4	4.172
71	5	4	4.215
72	5	4	4.301
73	5	4	4.323
74	5	4	4.387
75	6	4	4.43
76	6	4	4.516
77	6	5	4.538
78	6	5	4.602
79	6	5	4.624
80	6	5	4.667
81	6	5	4.71
82	7	5	4.774
83	7	5	4.839
84	7	5	4.903
85	7	5	4.925
86	8	5	4.946
87	8	5	4.968
88	8	5	5.054
89	8	5	5.118
90	8	5	5.226
91	9	5	5.29
92	9	5	5.398
93	10	5	5.441
94	10	5	5.462
95	10	5	5.527
96	10	6	5.613
97	10	6	5.699
98	10	6	5.763
99	10	6	5.828
100	10	6	5.849
101		6	5.871
102		6	5.892
103		6	5.978
104		8	6.022
105		8	6.065
106		8	6.151
107		8	6.172
108		8	6.172
109		8	6.194
110		8	6.215
111		8	6.237
112		8	6.301
113		8	6.344
114		8	6.366
115		8	6.409
116		8	6.409
117		8	6.452
118		8	6.516
119		8	6.538
120		8	6.559
121		8	6.559
122		8	6.581
123		8	6.581
124		8	6.602
125		8	6.688
126		8	6.71
127		9	6.731
128		9	6.731
129		9	6.774
130		9	6.839
131		9	6.86
132		9	6.903
133		9	6.903
134		9	6.903
135		9	6.946
136		9	6.946
137		9	6.968
138		9	7.032
139		9	7.075
140		9	7.161
141		9	7.204
142		9	7.312
143		9	7.398
144		9	7.484
145		9	7.527
146		9	7.613
147		9	7.634
148		9	7.742
149		9	7.763
150		9	7.871
151		9	7.957
152		9	7.978
153		9	8.022
154		9	8.043
155		9	8.065
156		9	8.108
157		9	8.108
158		9	8.194
159		9	8.215
160		9	8.28
161		9	8.323
162		9	8.366
163		9	8.516
164		9	8.581
165		9	8.667
166		9	8.774
167		10	8.817
168		10	8.882
169		10	8.925
170		10	8.925
171		10	8.989
172		10	9.097
173		10	9.097
174		10	9.097
175		10	9.161
176		10	9.226
177		10	9.226
178		10	9.247
179		10	9.333
180		10	9.355
181		10	9.398
182		10	9.484
183		10	9.57
184		10	9.613
185		10	9.699
186		10	9.849
187		10	9.914
188		10	10

## Sheet: Fig. 3b
	Reactions discovered
Steps	Reactive pairs	Inert pairs
0	0	0
1	0	0
2	0	0
3	0	0
4	0	0
5	0	0
6	0	0
7	1	0
8	1	0
9	1	0
10	1	0
11	1	0
12	1	0
13	1	1
14	1	1
15	1	1
16	1	1
17	1	1
18	2	1
19	3	1
20	3	1
21	5	1
22	5	1
23	5	1
24	6	1
25	6	2
26	6	2
27	6	2
28	7	2
29	7	2
30	10	2
31	11	2
32	11	2
33	11	2
34	11	2
35	11	2
36	11	2
37	11	2
38	13	2
39	13	2
40	13	2
41	13	2
42	13	2
43	14	2
44	14	2
45	14	3
46	14	3
47	14	3
48	14	3
49	14	3
50	14	3
51	14	3
52	15	3
53	15	3
54	15	3
55	15	3
56	16	3
57	16	3
58	16	3
59	16	3
60	16	3
61	16	3
62	16	3
63	16	3
64	16	5
65	16	5
66	16	5
67	16	5
68	16	5
69	16	5
70	16	5
71	16	7
72	16	7
73	16	7
74	18	7
75	18	7
76	18	7
77	18	7
78	19	7
79	19	7
80	22	7
81	22	7
82	22	7
83	22	7
84	22	7
85	22	7
86	22	7
87	22	7
88	22	7
89	22	7
90	22	7
91	23	7
92	24	10
93	24	10
94	24	10
95	24	10
96	24	10
97	24	10
98	24	10
99	24	10
100	24	10

## Sheet: Fig. 5a
No. of Sets Tested	NTMO Yield (%)	Na2Mo2O7 Yield (%)
1	0	49
2	0	52
3	0	45
4	0	48
5	32	24
6	32	47
7	45	18
8	45	15
9	53	0

## Sheet: Fig. 5b
Two-Theta	Intensity
9.9034	50.0369
9.9143	49.5866
9.9252	50.1768
9.936	49.8322
9.9469	49.2053
9.9578	49.8662
9.9686	49.5214
9.9795	49.1412
9.9904	47.1543
10.0012	49.6339
10.0121	47.6995
10.023	48.2724
10.0338	48.3862
10.0447	49.8959
10.0556	48.7554
10.0664	48.4098
10.0773	46.3848
10.0882	47.8244
10.099	46.7357
10.1099	49.3254
10.1208	48.6081
10.1316	46.9706
10.1425	47.7921
10.1534	49.2156
10.1642	49.1703
10.1751	50.506
10.186	46.6188
10.1968	47.8304
10.2077	47.0234
10.2186	47.5623
10.2294	47.5167
10.2403	47.6661
10.2511	45.6355
10.262	47.4862
10.2729	48.0433
10.2837	46.0119
10.2946	47.7926
10.3055	48.279
10.3163	48.056
10.3272	47.3362
10.3381	48.5681
10.3489	46.5169
10.3598	48.8141
10.3707	48.7686
10.3815	46.1483
10.3924	48.5707
10.4033	46.6423
10.4141	46.6141
10.425	45.8929
10.4359	45.527
10.4467	47.2758
10.4576	46.661
10.4685	47.6994
10.4793	46.2843
10.4902	46.2916
10.5011	47.3126
10.5119	46.1102
10.5228	47.523
10.5337	46.3025
10.5445	47.3953
10.5554	48.0612
10.5663	46.235
10.5771	46.2064
10.588	46.5519
10.5989	45.2054
10.6097	46.3703
10.6206	46.5378
10.6315	44.2284
10.6423	42.9163
10.6532	43.7785
10.6641	45.6214
10.6749	45.2896
10.6858	45.6353
10.6967	44.59
10.7075	45.2211
10.7184	45.7276
10.7293	44.8959
10.7401	44.1174
10.751	44.606
10.7619	46.2731
10.7727	43.3518
10.7836	44.0906
10.7944	45.4189
10.8053	42.1925
10.8162	44.0927
10.827	44.3316
10.8379	44.8386
10.8488	45.757
10.8596	43.7438
10.8705	45.7886
10.8814	46.5644
10.8922	44.604
10.9031	45.3083
10.914	42.9536
10.9248	44.1767
10.9357	43.038
10.9466	44.6731
10.9574	42.836
10.9683	44.024
10.9792	43.0457
10.99	43.6789
11.0009	44.169
11.0118	44.695
11.0226	42.7487
11.0335	44.6724
11.0444	43.1019
11.0552	43.4129
11.0661	43.0967
11.077	43.0134
11.0878	44.0956
11.0987	44.6043
11.1096	44.6647
11.1204	43.0207
11.1313	42.4708
11.1422	43.2487
11.153	43.7037
11.1639	42.1483
11.1748	41.3646
11.1856	41.4424
11.1965	44.0165
11.2074	43.1967
11.2182	43.5443
11.2291	43.1913
11.24	44.2398
11.2508	42.3771
11.2617	42.4372
11.2726	44.5466
11.2834	44.553
11.2943	41.3407
11.3052	43.0013
11.316	44.5363
11.3269	43.9671
11.3377	42.6959
11.3486	42.2342
11.3595	42.7262
11.3703	43.0563
11.3812	41.8923
11.3921	41.3942
11.4029	40.8058
11.4138	40.9558
11.4247	43.6816
11.4355	41.9583
11.4464	41.3337
11.4573	43.448
11.4681	43.7785
11.479	42.3788
11.4899	42.8355
11.5007	42.3727
11.5116	44.7051
11.5225	42.7094
11.5333	41.3445
11.5442	41.2421
11.5551	43.5575
11.5659	43.4734
11.5768	44.5625
11.5877	43.0705
11.5985	40.7295
11.6094	42.6131
11.6203	41.644
11.6311	41.1982
11.642	41.5653
11.6529	41.535
11.6637	40.9083
11.6746	41.8899
11.6855	42.6188
11.6963	42.2812
11.7072	40.2803
11.7181	41.624
11.7289	42.9861
11.7398	42.3771
11.7507	42.3287
11.7615	41.2853
11.7724	42.0871
11.7833	41.7492
11.7941	39.7278
11.805	41.29
11.8159	41.6216
11.8267	40.6677
11.8376	41.5244
11.8485	40.9868
11.8593	42.0249
11.8702	41.1973
11.881	42.6344
11.8919	41.2811
11.9028	40.6343
11.9136	41.6368
11.9245	42.8572
11.9354	40.7235
11.9462	41.0192
11.9571	41.2243
11.968	41.2299
11.9788	40.528
11.9897	40.3339
12.0006	41.6097
12.0114	39.8004
12.0223	41.2761
12.0332	39.6479
12.044	41.8501
12.0549	41.2747
12.0658	40.9897
12.0766	39.8691
12.0875	40.6738
12.0984	40.8791
12.1092	41.4297
12.1201	41.0173
12.131	39.9323
12.1418	40.683
12.1527	40.5794
12.1636	40.2575
12.1744	40.4629
12.1853	41.6506
12.1962	41.0377
12.207	40.9522
12.2179	39.5748
12.2288	40.1442
12.2396	41.1142
12.2505	40.0275
12.2614	40.0146
12.2722	40.4933
12.2831	39.1512
12.294	41.0322
12.3048	41.6752
12.3157	40.4784
12.3266	41.1396
12.3374	42.5663
12.3483	40.7313
12.3592	40.9919
12.37	39.8306
12.3809	40.6198
12.3918	41.5916
12.4026	38.4786
12.4135	40.0157
12.4243	39.5467
12.4352	40.9019
12.4461	39.4294
12.4569	40.8944
12.4678	40.1697
12.4787	39.3718
12.4895	40.6913
12.5004	40.2219
12.5113	38.8029
12.5221	37.84
12.533	40.1829
12.5439	39.3843
12.5547	39.4991
12.5656	39.9062
12.5765	40.5144
12.5873	38.8565
12.5982	37.7465
12.6091	40.6398
12.6199	39.6395
12.6308	38.1268
12.6417	38.1318
12.6525	38.85
12.6634	39.4038
12.6743	38.732
12.6851	38.8284
12.696	39.7667
12.7069	38.1978
12.7177	40.5091
12.7286	38.8117
12.7395	40.0252
12.7503	39.078
12.7612	40.2185
12.7721	37.8425
12.7829	39.0747
12.7938	39.9957
12.8047	39.781
12.8155	39.0346
12.8264	40.5242
12.8373	38.5863
12.8481	38.0045
12.859	37.716
12.8699	38.656
12.8807	39.9447
12.8916	39.9314
12.9025	39.4595
12.9133	38.9691
12.9242	39.7447
12.9351	37.4741
12.9459	39.8648
12.9568	37.8323
12.9676	40.0584
12.9785	39.8982
12.9894	40.0501
13.0002	39.1736
13.0111	38.0213
13.022	40.0836
13.0328	38.2513
13.0437	37.8335
13.0546	37.7096
13.0654	36.9975
13.0763	38.877
13.0872	38.0546
13.098	38.4822
13.1089	39.6823
13.1198	38.6573
13.1306	38.0919
13.1415	38.7589
13.1524	37.0711
13.1632	38.8237
13.1741	40.5031
13.185	39.4223
13.1958	38.8749
13.2067	39.524
13.2176	41.4253
13.2284	40.9516
13.2393	41.2513
13.2502	40.2066
13.261	42.4035
13.2719	41.8745
13.2828	39.0791
13.2936	41.1108
13.3045	41.8715
13.3154	41.1946
13.3262	42.914
13.3371	42.1449
13.348	42.2792
13.3588	43.4829
13.3697	42.2341
13.3806	42.8111
13.3914	43.0377
13.4023	44.9432
13.4132	43.86
13.424	45.2125
13.4349	45.4395
13.4458	42.8423
13.4566	46.355
13.4675	44.4036
13.4784	45.3322
13.4892	48.0339
13.5001	48.5015
13.5109	47.7869
13.5218	51.3952
13.5327	47.9093
13.5435	52.3684
13.5544	51.4137
13.5653	52.8431
13.5761	53.3855
13.587	54.797
13.5979	54.101
13.6087	53.867
13.6196	55.3715
13.6305	54.5273
13.6413	55.7547
13.6522	55.3544
13.6631	53.4367
13.6739	53.7946
13.6848	53.5975
13.6957	53.6039
13.7065	52.7587
13.7174	50.3581
13.7283	48.0866
13.7391	44.5738
13.75	44.4865
13.7609	41.8986
13.7717	41.2737
13.7826	41.8715
13.7935	40.3014
13.8043	40.0097
13.8152	38.3464
13.8261	37.5168
13.8369	38.9486
13.8478	38.1003
13.8587	37.53
13.8695	37.9795
13.8804	37.4646
13.8913	36.1892
13.9021	36.3418
13.913	37.9788
13.9239	37.7606
13.9347	36.8
13.9456	38.6603
13.9565	38.1265
13.9673	36.7386
13.9782	36.5387
13.9891	38.1398
13.9999	36.5286
14.0108	36.3286
14.0217	36.5929
14.0325	37.6931
14.0434	34.8735
14.0542	37.6276
14.0651	36.8142
14.076	36.168
14.0868	36.2465
14.0977	35.8232
14.1086	38.0212
14.1194	36.3335
14.1303	35.91
14.1412	38.4807
14.152	36.8111
14.1629	35.7922
14.1738	36.6335
14.1846	37.4192
14.1955	37.2002
14.2064	36.8509
14.2172	37.2087
14.2281	38.3113
14.239	37.1242
14.2498	37.687
14.2607	37.1327
14.2716	37.7888
14.2824	37.346
14.2933	38.5984
14.3042	39.1059
14.315	37.9364
14.3259	38.183
14.3368	39.3615
14.3476	38.3967
14.3585	37.1335
14.3694	39.6919
14.3802	37.8318
14.3911	38.4887
14.402	41.5517
14.4128	39.3741
14.4237	40.4418
14.4346	41.7337
14.4454	41.5145
14.4563	40.4928
14.4672	41.4679
14.478	42.2751
14.4889	42.1865
14.4998	42.3966
14.5106	42.5507
14.5215	44.0867
14.5324	44.6519
14.5432	44.3767
14.5541	44.3257
14.565	43.9384
14.5758	47.1381
14.5867	45.6299
14.5975	48.2699
14.6084	49.3219
14.6193	50.8788
14.6301	51.8752
14.641	49.544
14.6519	51.9055
14.6627	53.8748
14.6736	51.1316
14.6845	53.3256
14.6953	56.5864
14.7062	55.0212
14.7171	57.0293
14.7279	57.2789
14.7388	56.3308
14.7497	57.5349
14.7605	55.295
14.7714	55.4321
14.7823	56.4306
14.7931	53.7966
14.804	52.6227
14.8149	52.9095
14.8257	49.5249
14.8366	46.7017
14.8475	44.3462
14.8583	45.3816
14.8692	42.0135
14.8801	41.737
14.8909	39.1362
14.9018	40.3402
14.9127	39.351
14.9235	37.6678
14.9344	38.197
14.9453	38.4637
14.9561	37.7739
14.967	38.4721
14.9779	36.9568
14.9887	36.7731
14.9996	36.3456
15.0105	38.1698
15.0213	36.1095
15.0322	36.9581
15.0431	37.713
15.0539	36.2526
15.0648	36.0876
15.0757	35.2089
15.0865	35.6071
15.0974	35.8363
15.1083	35.4082
15.1191	34.1157
15.13	33.8376
15.1408	35.739
15.1517	34.465
15.1626	36.5925
15.1734	35.3183
15.1843	35.9236
15.1952	36.0215
15.206	35.9313
15.2169	35.5967
15.2278	35.8826
15.2386	34.4194
15.2495	34.0468
15.2604	36.2327
15.2712	33.6026
15.2821	35.0362
15.293	35.0964
15.3038	34.9684
15.3147	34.1628
15.3256	34.7876
15.3364	36.0338
15.3473	35.454
15.3582	37.1902
15.369	34.1432
15.3799	34.8626
15.3908	33.8303
15.4016	35.6988
15.4125	35.5896
15.4234	35.5934
15.4342	34.3722
15.4451	35.2993
15.456	35.4538
15.4668	35.8157
15.4777	33.5572
15.4886	34.9748
15.4994	35.7516
15.5103	35.7177
15.5212	36.7022
15.532	35.7063
15.5429	35.6912
15.5538	35.4308
15.5646	35.9251
15.5755	34.5891
15.5864	34.989
15.5972	32.6711
15.6081	35.4682
15.619	34.0938
15.6298	36.0042
15.6407	34.082
15.6516	36.7482
15.6624	36.4499
15.6733	37.1903
15.6842	36.0986
15.695	36.7446
15.7059	35.3314
15.7167	35.5996
15.7276	34.6962
15.7385	37.4403
15.7493	38.7105
15.7602	37.2212
15.7711	37.7733
15.7819	37.7204
15.7928	38.4807
15.8037	38.5982
15.8145	38.186
15.8254	38.3224
15.8363	38.2507
15.8471	38.5951
15.858	37.9369
15.8689	39.9277
15.8797	37.9825
15.8906	42.245
15.9015	39.5425
15.9123	40.9663
15.9232	41.2545
15.9341	41.4481
15.9449	42.0962
15.9558	41.7975
15.9667	42.1427
15.9775	41.5787
15.9884	42.2649
15.9993	43.4629
16.0101	40.7008
16.021	41.463
16.0319	40.8039
16.0427	41.244
16.0536	39.3526
16.0645	39.2997
16.0753	39.3037
16.0862	37.4873
16.0971	37.1308
16.1079	38.026
16.1188	36.3417
16.1297	36.3454
16.1405	36.0835
16.1514	35.1574
16.1623	34.8574
16.1731	36.0374
16.184	34.4848
16.1949	35.8359
16.2057	37.472
16.2166	35.0268
16.2275	35.8847
16.2383	34.0654
16.2492	36.2527
16.26	35.7625
16.2709	36.336
16.2818	36.5486
16.2926	37.6731
16.3035	35.1119
16.3144	36.5025
16.3252	34.9859
16.3361	35.4455
16.347	37.0077
16.3578	35.0724
16.3687	37.1671
16.3796	35.8209
16.3904	34.018
16.4013	36.3034
16.4122	34.6524
16.423	34.4846
16.4339	34.6783
16.4448	35.7661
16.4556	33.4865
16.4665	33.4327
16.4774	34.1211
16.4882	33.9913
16.4991	33.2714
16.51	33.0653
16.5208	33.2208
16.5317	34.1761
16.5426	33.97
16.5534	34.1447
16.5643	33.5577
16.5752	32.7801
16.586	33.4119
16.5969	34.5011
16.6078	34.0663
16.6186	33.7838
16.6295	33.425
16.6404	34.2859
16.6512	34.537
16.6621	32.0433
16.673	34.5247
16.6838	33.2316
16.6947	33.273
16.7056	34.2298
16.7164	34.2521
16.7273	34.5797
16.7382	32.7138
16.749	33.6898
16.7599	32.3385
16.7708	34.0208
16.7816	34.5584
16.7925	33.7411
16.8033	33.4581
16.8142	32.8887
16.8251	34.4
16.8359	31.635
16.8468	32.7837
16.8577	34.0663
16.8685	33.0956
16.8794	32.2775
16.8903	33.3885
16.9011	31.5769
16.912	33.8152
16.9229	31.1818
16.9337	32.6944
16.9446	32.3153
16.9555	32.0509
16.9663	32.4553
16.9772	32.8408
16.9881	32.0792
16.9989	31.5469
17.0098	31.55
17.0207	31.4956
17.0315	31.709
17.0424	31.5016
17.0533	32.2889
17.0641	32.579
17.075	32.2951
17.0859	32.126
17.0967	30.9617
17.1076	32.9359
17.1185	32.0777
17.1293	34.6457
17.1402	34.381
17.1511	33.5611
17.1619	33.9472
17.1728	32.7057
17.1837	35.0452
17.1945	31.9459
17.2054	33.0024
17.2163	32.7373
17.2271	32.3381
17.238	31.8813
17.2489	32.3825
17.2597	32.2706
17.2706	32.8678
17.2815	32.2192
17.2923	31.9155
17.3032	32.7237
17.3141	32.4392
17.3249	31.311
17.3358	31.7358
17.3466	31.4511
17.3575	32.9501
17.3684	31.9941
17.3792	32.726
17.3901	31.0792
17.401	32.2333
17.4118	32.6393
17.4227	31.9515
17.4336	32.8949
17.4444	30.5947
17.4553	33.7073
17.4662	32.8274
17.477	33.4256
17.4879	30.8558
17.4988	32.9902
17.5096	31.1688
17.5205	31.1909
17.5314	31.9237
17.5422	31.6193
17.5531	32.4676
17.564	31.9326
17.5748	32.9732
17.5857	31.9962
17.5966	31.6148
17.6074	30.6567
17.6183	32.0051
17.6292	32.7001
17.64	30.4537
17.6509	33.1676
17.6618	32.6515
17.6726	31.3275
17.6835	32.7921
17.6944	33.3145
17.7052	32.9521
17.7161	32.0701
17.727	31.1881
17.7378	32.4609
17.7487	31.2708
17.7596	31.3891
17.7704	29.9292
17.7813	33.5122
17.7922	32.11
17.803	32.2285
17.8139	32.8861
17.8248	32.0996
17.8356	31.9292
17.8465	32.1632
17.8574	33.1677
17.8682	31.2637
17.8791	32.6344
17.8899	32.5025
17.9008	32.2164
17.9117	31.9496
17.9225	31.0467
17.9334	31.5314
17.9443	31.0331
17.9551	32.0383
17.966	31.6363
17.9769	32.584
17.9877	31.9699
17.9986	31.9921
18.0095	31.5514
18.0203	30.5513
18.0312	31.4606
18.0421	31.8107
18.0529	31.3313
18.0638	30.4852
18.0747	30.7002
18.0855	30.8187
18.0964	31.5356
18.1073	30.3224
18.1181	29.9777
18.129	30.2121
18.1399	30.5623
18.1507	30.1403
18.1616	31.4367
18.1725	30.0877
18.1833	30.7085
18.1942	29.3012
18.2051	32.6457
18.2159	30.0792
18.2268	30.3331
18.2377	30.5676
18.2485	32.2322
18.2594	29.3363
18.2703	30.4792
18.2811	32.1442
18.292	31.0066
18.3029	30.352
18.3137	30.7607
18.3246	30.7635
18.3355	31.327
18.3463	31.8713
18.3572	31.9515
18.3681	30.8905
18.3789	32.0926
18.3898	29.0387
18.4007	30.6085
18.4115	31.0369
18.4224	30.8655
18.4332	32.2422
18.4441	33.1935
18.455	31.4156
18.4658	31.6507
18.4767	31.789
18.4876	32.1984
18.4984	31.1556
18.5093	30.6742
18.5202	30.6576
18.531	31.0864
18.5419	30.4305
18.5528	31.3824
18.5636	30.6683
18.5745	30.7098
18.5854	30.5962
18.5962	30.0757
18.6071	30.3496
18.618	30.8369
18.6288	33.2237
18.6397	30.2025
18.6506	31.0776
18.6614	31.216
18.6723	31.432
18.6832	31.8808
18.694	32.1163
18.7049	29.171
18.7158	32.1025
18.7266	30.0296
18.7375	29.9546
18.7484	31.7229
18.7592	30.3091
18.7701	30.1177
18.781	31.8476
18.7918	30.7052
18.8027	31.6202
18.8136	31.9723
18.8244	31.1209
18.8353	30.9877
18.8462	31.0292
18.857	30.158
18.8679	30.2189
18.8788	30.5128
18.8896	31.0399
18.9005	31.4894
18.9114	31.7835
18.9222	31.4754
18.9331	32.2553
18.944	31.2865
18.9548	32.3969
18.9657	31.9138
18.9765	30.3615
18.9874	33.3383
18.9983	31.5138
19.0091	31.6525
19.02	32.6858
19.0309	34.5749
19.0417	33.7805
19.0526	32.4414
19.0635	32.5414
19.0743	30.4044
19.0852	32.3719
19.0961	31.2657
19.1069	30.8986
19.1178	29.6753
19.1287	31.4877
19.1395	31.1595
19.1504	29.6829
19.1613	29.7244
19.1721	30.5445
19.183	28.9312
19.1939	30.2577
19.2047	29.1113
19.2156	31.1197
19.2265	30.1096
19.2373	30.2095
19.2482	29.9004
19.2591	29.9224
19.2699	30.0418
19.2808	28.8948
19.2917	30.4366
19.3025	31.4136
19.3134	30.052
19.3243	30.0935
19.3351	30.5833
19.346	30.7809
19.3569	30.0816
19.3677	29.0508
19.3786	29.2872
19.3895	30.9277
19.4003	29.7602
19.4112	29.9968
19.4221	30.7795
19.4329	29.6897
19.4438	29.3995
19.4547	31.7627
19.4655	29.1118
19.4764	29.6216
19.4873	30.9121
19.4981	31.949
19.509	30.7025
19.5198	30.0023
19.5307	30.0829
19.5416	31.0616
19.5524	28.5455
19.5633	32.0627
19.5742	30.2687
19.585	30.0759
19.5959	27.8714
19.6068	30.2177
19.6176	28.4621
19.6285	29.9883
19.6394	31.4952
19.6502	29.4461
19.6611	28.6279
19.672	28.3566
19.6828	28.9258
19.6937	29.6709
19.7046	30.7485
19.7154	28.8938
19.7263	29.5805
19.7372	28.1752
19.748	28.6272
19.7589	30.2723
19.7698	30.1575
19.7806	28.2823
19.7915	28.2455
19.8024	28.8934
19.8132	29.6978
19.8241	29.896
19.835	29.4875
19.8458	29.6269
19.8567	28.3768
19.8676	29.4948
19.8784	30.7499
19.8893	29.0102
19.9002	28.2295
19.911	29.9547
19.9219	30.1921
19.9328	28.7652
19.9436	29.4529
19.9545	28.0648
19.9654	29.8886
19.9762	27.9323
19.9871	28.7573
19.998	29.3474
20.0088	28.7032
20.0197	29.3718
20.0306	27.9241
20.0414	29.0238
20.0523	29.1242
20.0631	29.7145
20.074	28.1292
20.0849	28.4451
20.0957	28.918
20.1066	29.1948
20.1175	27.6285
20.1283	28.5524
20.1392	28.4763
20.1501	29.067
20.1609	29.442
20.1718	29.052
20.1827	28.6032
20.1935	28.6447
20.2044	29.7458
20.2153	29.0222
20.2261	27.4349
20.237	28.7128
20.2479	28.9507
20.2587	29.1297
20.2696	28.8965
20.2805	29.2718
20.2913	29.7846
20.3022	28.6678
20.3131	29.377
20.3239	28.8491
20.3348	28.8318
20.3457	28.7163
20.3565	29.9168
20.3674	29.2906
20.3783	29.9413
20.3891	28.5879
20.4	29.6906
20.4109	30.4397
20.4217	28.752
20.4326	28.2629
20.4435	28.8942
20.4543	27.4025
20.4652	28.427
20.4761	28.6062
20.4869	28.5495
20.4978	27.9225
20.5087	28.7703
20.5195	29.8936
20.5304	28.9323
20.5413	29.0919
20.5521	30.6483
20.563	28.408
20.5739	28.5283
20.5847	27.3696
20.5956	28.2376
20.6064	28.1414
20.6173	29.1277
20.6282	30.1338
20.639	29.3095
20.6499	29.0559
20.6608	29.6882
20.6716	28.3123
20.6825	28.984
20.6934	29.9118
20.7042	29.1264
20.7151	29.0105
20.726	28.0083
20.7368	28.5423
20.7477	29.7069
20.7586	29.4728
20.7694	28.49
20.7803	30.1671
20.7912	28.455
20.802	29.3441
20.8129	26.7251
20.8238	27.555
20.8346	28.9567
20.8455	27.6973
20.8564	27.3052
20.8672	26.9919
20.8781	29.3602
20.889	28.3765
20.8998	27.9054
20.9107	29.0317
20.9216	29.2904
20.9324	28.05
20.9433	27.0263
20.9542	28.2319
20.965	27.2673
20.9759	27.743
20.9868	29.8566
20.9976	28.7143
21.0085	28.1837
21.0194	27.4161
21.0302	27.1616
21.0411	28.2494
21.052	27.4422
21.0628	29.3792
21.0737	27.7624
21.0846	28.8704
21.0954	29.386
21.1063	28.4798
21.1172	27.9487
21.128	28.7212
21.1389	27.5777
21.1497	27.9749
21.1606	28.9255
21.1715	27.1691
21.1823	27.9221
21.1932	29.1693
21.2041	28.4403
21.2149	29.0552
21.2258	27.0017
21.2367	27.4782
21.2475	26.3732
21.2584	28.9455
21.2693	28.2359
21.2801	28.851
21.291	28.2204
21.3019	28.2819
21.3127	30.1433
21.3236	29.3544
21.3345	29.5149
21.3453	27.5981
21.3562	29.9349
21.3671	27.9387
21.3779	28.6136
21.3888	28.6356
21.3997	28.143
21.4105	28.541
21.4214	28.1275
21.4323	28.0703
21.4431	29.2998
21.454	27.3024
21.4649	28.2945
21.4757	26.9699
21.4866	29.4275
21.4975	29.0931
21.5083	29.5112
21.5192	29.6917
21.5301	29.0205
21.5409	27.9925
21.5518	27.955
21.5627	27.8382
21.5735	29.3463
21.5844	28.8333
21.5953	28.5778
21.6061	28.3421
21.617	28.5623
21.6279	29.0006
21.6387	28.4675
21.6496	28.0533
21.6605	29.3244
21.6713	28.6722
21.6822	30.3401
21.693	29.0731
21.7039	29.0555
21.7148	28.4626
21.7256	28.802
21.7365	30.292
21.7474	29.1039
21.7582	28.8283
21.7691	29.3464
21.78	30.3804
21.7908	30.3033
21.8017	31.5361
21.8126	29.8712
21.8234	30.6475
21.8343	32.1585
21.8452	31.208
21.856	32.5802
21.8669	32.7415
21.8778	32.466
21.8886	32.2698
21.8995	32.4708
21.9104	34.36
21.9212	34.3824
21.9321	34.087
21.943	33.6128
21.9538	34.8073
21.9647	34.3529
21.9756	35.5477
21.9864	33.1657
21.9973	34.5394
22.0082	33.3893
22.019	35.916
22.0299	35.9783
22.0408	36.14
22.0516	34.1944
22.0625	35.0121
22.0734	33.6029
22.0842	35.1564
22.0951	34.9601
22.106	33.7894
22.1168	32.9764
22.1277	33.7744
22.1386	32.9017
22.1494	33.1826
22.1603	33.6824
22.1712	32.0534
22.182	32.4537
22.1929	31.4412
22.2038	32.5779
22.2146	32.7395
22.2255	30.7316
22.2363	29.5992
22.2472	30.9153
22.2581	29.8027
22.2689	31.4573
22.2798	28.911
22.2907	29.3114
22.3015	29.9707
22.3124	31.1877
22.3233	29.4771
22.3341	30.2561
22.345	28.9436
22.3559	28.6668
22.3667	27.095
22.3776	28.153
22.3885	26.9595
22.3993	28.9741
22.4102	28.6175
22.4211	27.1846
22.4319	28.502
22.4428	28.1653
22.4537	29.0245
22.4645	27.4517
22.4754	27.1745
22.4863	27.8744
22.4971	28.0359
22.508	27.3998
22.5189	27.1026
22.5297	28.0021
22.5406	28.1238
22.5515	28.1857
22.5623	27.31
22.5732	27.3917
22.5841	27.2541
22.5949	27.1363
22.6058	27.1383
22.6167	25.4639
22.6275	28.1201
22.6384	26.5254
22.6493	28.5832
22.6601	27.8068
22.671	27.709
22.6819	27.9306
22.6927	27.1938
22.7036	27.1159
22.7145	28.8751
22.7253	28.1383
22.7362	27.3414
22.7471	27.6829
22.7579	28.1843
22.7688	27.7268
22.7796	27.2693
22.7905	28.7298
22.8014	28.2723
22.8122	27.8946
22.8231	27.5569
22.834	28.0185
22.8448	26.7614
22.8557	27.4229
22.8666	26.1056
22.8774	28.0865
22.8883	28.0885
22.8992	28.1505
22.91	29.4121
22.9209	29.3542
22.9318	29.1364
22.9426	28.6384
22.9535	30.2405
22.9644	27.7224
22.9752	29.3046
22.9861	29.0867
22.997	27.3082
23.0078	31.3116
23.0187	28.5526
23.0296	29.3551
23.0404	28.0364
23.0513	28.6187
23.0622	27.2798
23.073	28.5427
23.0839	29.6857
23.0948	30.5486
23.1056	28.2885
23.1165	28.6909
23.1274	27.7719
23.1382	28.8952
23.1491	29.0575
23.16	29.3199
23.1708	28.2203
23.1817	29.9249
23.1926	29.7267
23.2034	29.5084
23.2143	27.467
23.2252	29.212
23.236	29.0938
23.2469	29.3564
23.2578	27.9156
23.2686	29.5008
23.2795	30.024
23.2904	29.7655
23.3012	28.8455
23.3121	30.1706
23.3229	29.6514
23.3338	29.4129
23.3447	29.6556
23.3555	30.4998
23.3664	31.5047
23.3773	31.1058
23.3881	31.2483
23.399	32.3537
23.4099	31.694
23.4207	33.5217
23.4316	33.6645
23.4425	34.4895
23.4533	34.0504
23.4642	36.9223
23.4751	35.48
23.4859	38.0714
23.4968	36.9902
23.5077	36.8322
23.5185	40.0264
23.5294	41.595
23.5403	41.7384
23.5511	44.6124
23.562	43.9328
23.5729	47.47
23.5837	48.2766
23.5946	51.8547
23.6055	52.7018
23.6163	55.8991
23.6272	54.4366
23.6381	55.1636
23.6489	56.9554
23.6598	59.5913
23.6707	64.0761
23.6815	65.7282
23.6924	68.1844
23.7033	68.772
23.7141	71.088
23.725	71.8366
23.7359	72.5651
23.7467	74.2185
23.7576	71.8916
23.7685	72.4393
23.7793	71.0971
23.7902	71.0216
23.8011	71.7906
23.8119	67.7532
23.8228	64.198
23.8337	62.1106
23.8445	58.2729
23.8554	55.2192
23.8662	51.7024
23.8771	51.545
23.888	45.6532
23.8988	45.3143
23.9097	41.7556
23.9206	38.4177
23.9314	38.7826
23.9423	35.4844
23.9532	35.6277
23.964	33.1541
23.9749	33.4785
23.9858	32.8768
23.9966	32.6173
24.0075	32.841
24.0184	30.8295
24.0292	31.3955
24.0401	30.2497
24.051	30.0906
24.0618	30.012
24.0727	30.4774
24.0836	30.0363
24.0944	28.2251
24.1053	29.5366
24.1162	28.7931
24.127	28.9764
24.1379	29.4016
24.1488	29.8671
24.1596	28.035
24.1705	29.1253
24.1814	29.1878
24.1922	27.3553
24.2031	28.8086
24.214	28.2259
24.2248	28.994
24.2357	28.7338
24.2466	28.1711
24.2574	28.9797
24.2683	26.7026
24.2792	29.0037
24.29	28.6224
24.3009	27.4544
24.3118	28.9894
24.3226	27.6194
24.3335	29.2556
24.3444	29.3786
24.3552	27.8671
24.3661	28.5551
24.377	28.8598
24.3878	29.447
24.3987	27.8948
24.4095	29.4711
24.4204	29.352
24.4313	28.1628
24.4421	29.1742
24.453	28.5502
24.4639	29.6627
24.4747	27.7866
24.4856	27.8693
24.4965	27.9519
24.5073	29.1454
24.5182	28.097
24.5291	29.5937
24.5399	30.7876
24.5508	30.5472
24.5617	29.3976
24.5725	29.8036
24.5834	29.1388
24.5943	30.0905
24.6051	29.3852
24.616	30.2966
24.6269	32.7646
24.6377	29.957
24.6486	30.5857
24.6595	30.5472
24.6703	30.9536
24.6812	31.5825
24.6921	31.3823
24.7029	31.5057
24.7138	30.3551
24.7247	31.6919
24.7355	30.5007
24.7464	32.5052
24.7573	31.3948
24.7681	30.972
24.779	31.3584
24.7899	31.3807
24.8007	30.9983
24.8116	31.223
24.8225	30.2132
24.8333	30.6402
24.8442	30.9053
24.8551	31.4133
24.8659	31.0308
24.8768	30.2838
24.8877	31.3183
24.8985	31.1989
24.9094	31.0187
24.9203	30.3728
24.9311	31.0227
24.942	31.9766
24.9528	32.6672
24.9637	31.9605
24.9746	30.6662
24.9854	32.7547
24.9963	32.8176
25.0072	32.3132
25.018	31.3834
25.0289	30.3723
25.0398	31.9143
25.0506	29.8291
25.0615	31.351
25.0724	30.2181
25.0832	31.8212
25.0941	30.7085
25.105	30.4875
25.1158	30.4084
25.1267	31.2619
25.1376	28.6484
25.1484	30.8807
25.1593	29.6863
25.1702	28.9582
25.181	29.4265
25.1919	29.5906
25.2028	30.0591
25.2136	29.3105
25.2245	28.8864
25.2354	27.8942
25.2462	28.2612
25.2571	28.6282
25.268	27.23
25.2788	29.3827
25.2897	25.7115
25.3006	27.0324
25.3114	25.999
25.3223	27.0967
25.3332	26.8752
25.344	27.2017
25.3549	26.8989
25.3658	28.8294
25.3766	27.5318
25.3875	26.965
25.3984	26.7637
25.4092	26.7654
25.4201	26.1579
25.431	26.5861
25.4418	25.755
25.4527	26.427
25.4636	26.1646
25.4744	27.8321
25.4853	26.7774
25.4961	26.129
25.507	27.2279
25.5179	25.7462
25.5287	26.7843
25.5396	25.9121
25.5505	25.5885
25.5613	26.3016
25.5722	26.3033
25.5831	26.7928
25.5939	27.2621
25.6048	25.2917
25.6157	25.3137
25.6265	26.637
25.6374	26.354
25.6483	25.2778
25.6591	26.2963
25.67	27.9454
25.6809	26.7471
25.6917	26.0572
25.7026	26.5878
25.7135	25.5519
25.7243	26.876
25.7352	26.1656
25.7461	27.1846
25.7569	26.9828
25.7678	26.9031
25.7787	27.5765
25.7895	27.1508
25.8004	26.7047
25.8113	26.971
25.8221	27.1356
25.833	26.8319
25.8439	26.7522
25.8547	25.125
25.8656	26.2261
25.8765	27.1441
25.8873	27.3698
25.8982	27.7789
25.9091	26.6401
25.9199	26.8454
25.9308	27.0305
25.9417	26.0136
25.9525	25.6485
25.9634	26.9133
25.9743	26.1408
25.9851	25.9998
25.996	25.5123
26.0069	26.3087
26.0177	26.6976
26.0286	28.1667
26.0394	25.8448
26.0503	28.2925
26.0612	26.8062
26.072	28.3776
26.0829	27.3192
26.0938	28.3811
26.1046	25.9565
26.1155	27.9769
26.1264	28.0194
26.1372	29.3875
26.1481	28.2676
26.159	28.147
26.1698	29.597
26.1807	31.0064
26.1916	30.7023
26.2024	30.5206
26.2133	32.3995
26.2242	34.748
26.235	34.1176
26.2459	35.5074
26.2568	34.5504
26.2676	36.8384
26.2785	37.2489
26.2894	38.0881
26.3002	38.7436
26.3111	39.2768
26.322	39.81
26.3328	40.4658
26.3437	42.6735
26.3546	43.4929
26.3654	44.4349
26.3763	44.4376
26.3872	46.2989
26.398	45.7094
26.4089	48.388
26.4198	46.8181
26.4306	49.6196
26.4415	49.2141
26.4524	48.8903
26.4632	48.2395
26.4741	48.6511
26.485	46.5698
26.4958	46.634
26.5067	44.2048
26.5176	45.209
26.5284	41.7371
26.5393	41.9441
26.5502	38.8395
26.561	36.7567
26.5719	36.0025
26.5827	34.594
26.5936	33.5328
26.6045	33.6985
26.6153	30.8785
26.6262	32.0257
26.6371	32.0072
26.6479	30.2706
26.6588	33.4838
26.6697	30.9289
26.6805	32.9356
26.6914	30.8713
26.7023	34.3717
26.7131	33.9237
26.724	32.2479
26.7349	33.9688
26.7457	33.582
26.7566	35.692
26.7675	34.1387
26.7783	36.9859
26.7892	36.6606
26.8001	37.1337
26.8109	39.0807
26.8218	37.7114
26.8327	38.676
26.8435	42.0978
26.8544	40.8922
26.8653	41.8162
26.8761	45.1978
26.887	43.9308
26.8979	45.9406
26.9087	46.5169
26.9196	50.2684
26.9305	50.8655
26.9413	52.5075
26.9522	54.2522
26.9631	55.2185
26.9739	57.5987
26.9848	60.2866
26.9957	61.7862
27.0065	66.4216
27.0174	66.1182
27.0283	70.037
27.0391	72.624
27.05	77.5072
27.0609	79.3364
27.0717	83.5644
27.0826	83.0979
27.0935	86.6911
27.1043	91.5356
27.1152	92.2793
27.126	96.735
27.1369	98.6072
27.1478	97.8132
27.1586	101.634
27.1695	102.686
27.1804	102.857
27.1912	101.529
27.2021	104.469
27.213	104.394
27.2238	97.567
27.2347	95.8697
27.2456	91.4018
27.2564	85.743
27.2673	83.2237
27.2782	76.907
27.289	70.3432
27.2999	67.371
27.3108	59.1225
27.3216	59.4339
27.3325	52.847
27.3434	50.2015
27.3542	44.6604
27.3651	44.7658
27.376	40.8255
27.3868	38.651
27.3977	37.2567
27.4086	36.8071
27.4194	34.94
27.4303	34.8805
27.4412	33.1775
27.452	33.693
27.4629	32.9143
27.4738	32.4026
27.4846	32.6511
27.4955	31.831
27.5064	31.5658
27.5172	33.0268
27.5281	33.111
27.539	32.5169
27.5498	31.9227
27.5607	32.2124
27.5716	33.7356
27.5824	32.3395
27.5933	34.562
27.6042	32.9602
27.615	34.566
27.6259	33.9512
27.6368	34.4467
27.6476	36.1146
27.6585	35.5614
27.6693	35.8515
27.6802	37.2318
27.6911	38.4477
27.7019	38.7585
27.7128	38.6168
27.7237	39.0923
27.7345	38.1481
27.7454	39.1586
27.7563	42.6387
27.7671	40.9742
27.778	42.9524
27.7889	42.4198
27.7997	43.472
27.8106	41.8278
27.8215	42.592
27.8323	42.5944
27.8432	42.6793
27.8541	43.526
27.8649	43.8374
27.8758	42.625
27.8867	40.3211
27.8975	39.788
27.9084	40.5112
27.9193	38.701
27.9301	38.6209
27.941	37.3254
27.9519	35.556
27.9627	33.6215
27.9736	34.5712
27.9845	31.9359
27.9953	32.5147
28.0062	31.8366
28.0171	30.9317
28.0279	30.1916
28.0388	29.946
28.0497	29.6386
28.0605	29.8259
28.0714	28.9412
28.0823	29.953
28.0931	28.9446
28.104	28.4927
28.1149	28.2057
28.1257	28.4135
28.1366	27.7965
28.1475	28.6024
28.1583	28.1297
28.1692	28.3582
28.1801	24.9773
28.1909	27.3095
28.2018	27.1255
28.2126	26.8795
28.2235	28.614
28.2344	28.203
28.2452	27.6063
28.2561	27.1539
28.267	26.7841
28.2778	27.0745
28.2887	27.3237
28.2996	27.1808
28.3104	29.2051
28.3213	26.9363
28.3322	26.4837
28.343	27.0219
28.3539	27.7254
28.3648	27.9954
28.3756	27.0472
28.3865	28.4942
28.3974	27.422
28.4082	25.7096
28.4191	27.9208
28.43	27.9844
28.4408	28.1306
28.4517	28.1941
28.4626	28.4023
28.4734	29.0856
28.4843	27.4759
28.4952	29.3576
28.506	29.0906
28.5169	28.6997
28.5278	28.4534
28.5386	28.6203
28.5495	27.4234
28.5604	28.4169
28.5712	29.0799
28.5821	29.309
28.593	29.0626
28.6038	29.8911
28.6147	30.6577
28.6256	28.2819
28.6364	28.5523
28.6473	27.7062
28.6582	28.9691
28.669	30.0667
28.6799	28.2486
28.6908	28.2296
28.7016	30.5476
28.7125	30.8802
28.7234	29.6616
28.7342	30.8217
28.7451	28.6927
28.7559	31.1562
28.7668	28.6959
28.7777	30.7459
28.7885	29.4854
28.7994	30.8528
28.8103	30.2752
28.8211	30.5873
28.832	29.5956
28.8429	30.301
28.8537	29.9508
28.8646	30.4079
28.8755	29.8093
28.8863	29.9973
28.8972	30.8271
28.9081	31.2223
28.9189	30.2715
28.9298	29.6728
28.9407	30.275
28.9515	32.534
28.9624	31.6453
28.9733	31.7299
28.9841	31.566
28.995	32.272
29.0059	33.206
29.0167	33.3321
29.0276	33.1683
29.0385	31.3055
29.0493	34.0215
29.0602	34.0027
29.0711	35.7867
29.0819	34.4417
29.0928	33.8841
29.1037	35.5026
29.1145	34.0537
29.1254	37.3513
29.1363	36.3377
29.1471	38.8895
29.158	38.8087
29.1689	39.3292
29.1797	41.7158
29.1906	40.7228
29.2015	44.893
29.2123	42.2619
29.2232	46.723
29.2341	49.712
29.2449	50.0052
29.2558	54.094
29.2667	54.4704
29.2775	58.4563
29.2884	59.4138
29.2992	62.0311
29.3101	65.8313
29.321	66.25
29.3318	67.5194
29.3427	72.1713
29.3536	73.628
29.3644	78.7996
29.3753	80.0077
29.3862	78.9329
29.397	85.5378
29.4079	83.8404
29.4188	89.2424
29.4296	89.4549
29.4405	90.5395
29.4514	88.5513
29.4622	90.4456
29.4731	90.3884
29.484	87.2578
29.4948	88.4255
29.5057	82.4077
29.5166	80.4807
29.5274	75.251
29.5383	71.6824
29.5492	69.9415
29.56	64.9181
29.5709	60.1019
29.5818	55.7422
29.5926	53.065
29.6035	52.7355
29.6144	47.2734
29.6252	45.094
29.6361	42.6858
29.647	42.2517
29.6578	37.2035
29.6687	38.6813
29.6796	35.5447
29.6904	34.6736
29.7013	33.4697
29.7122	33.7626
29.723	31.9972
29.7339	31.396
29.7448	32.0216
29.7556	32.8343
29.7665	32.0251
29.7774	31.7357
29.7882	32.5277
29.7991	32.6959
29.81	30.7841
29.8208	31.8466
29.8317	30.7458
29.8425	31.2884
29.8534	32.8296
29.8643	31.3334
29.8751	31.3975
29.886	31.5033
29.8969	31.7547
29.9077	32.0686
29.9186	31.7582
29.9295	33.2168
29.9403	32.2404
29.9512	34.053
29.9621	34.1381
29.9729	34.2232
29.9838	35.4326
29.9947	34.4976
30.0055	36.9979
30.0164	36.3337
30.0273	38.4804
30.0381	40.2941
30.049	40.4838
30.0599	39.9653
30.0707	41.3629
30.0816	44.0103
30.0925	47.033
30.1033	46.1606
30.1142	47.9547
30.1251	47.8948
30.1359	49.2307
30.1468	50.7544
30.1577	54.3826
30.1685	52.156
30.1794	50.4292
30.1903	51.3489
30.2011	51.3933
30.212	48.5199
30.2229	48.5225
30.2337	47.1286
30.2446	45.526
30.2555	42.2348
30.2663	39.8187
30.2772	41.0509
30.2881	36.9875
30.2989	34.9877
30.3098	36.6786
30.3207	32.6143
30.3315	33.6587
30.3424	32.2841
30.3533	30.7633
30.3641	31.2447
30.375	29.3065
30.3858	29.7252
30.3967	27.9119
30.4076	27.83
30.4184	26.6423
30.4293	28.5632
30.4402	29.0447
30.451	27.5856
30.4619	30.6337
30.4728	30.1762
30.4836	29.6978
30.4945	28.9481
30.5054	30.0767
30.5162	29.7235
30.5271	30.4348
30.538	31.2714
30.5488	30.96
30.5597	31.6297
30.5706	31.6314
30.5814	33.8463
30.5923	32.8667
30.6032	34.1005
30.614	34.52
30.6249	35.5452
30.6358	36.8629
30.6466	36.8439
30.6575	36.9503
30.6684	38.2265
30.6792	38.9388
30.6901	36.6846
30.701	40.7397
30.7118	39.0495
30.7227	40.4933
30.7336	40.7462
30.7444	41.3752
30.7553	41.6491
30.7662	43.8039
30.777	41.6326
30.7879	44.1638
30.7988	44.8559
30.8096	45.2136
30.8205	45.6341
30.8314	45.6574
30.8422	45.6598
30.8531	45.6205
30.864	45.2465
30.8748	45.3116
30.8857	44.3312
30.8966	43.0579
30.9074	42.1609
30.9183	42.8742
30.9291	41.6843
30.94	41.7074
30.9509	40.0362
30.9617	40.624
30.9726	40.3542
30.9835	39.394
30.9943	38.6638
31.0052	37.1175
31.0161	36.429
31.0269	35.6357
31.0378	34.9889
31.0487	33.6304
31.0595	30.8487
31.0704	30.4317
31.0813	30.3077
31.0921	31.7327
31.103	29.034
31.1139	28.889
31.1247	27.2994
31.1356	26.6937
31.1465	26.046
31.1573	26.508
31.1682	27.1586
31.1791	27.2228
31.1899	25.7164
31.2008	25.4665
31.2117	25.7401
31.2225	25.1759
31.2334	25.4285
31.2443	24.6548
31.2551	26.1644
31.266	24.7621
31.2769	25.3501
31.2877	24.1362
31.2986	25.6251
31.3095	23.7825
31.3203	24.4962
31.3312	23.9107
31.3421	25.5256
31.3529	23.9761
31.3638	23.7048
31.3747	24.6283
31.3855	23.854
31.3964	24.3584
31.4073	23.5001
31.4181	24.7802
31.429	23.1881
31.4399	22.8748
31.4507	23.5889
31.4616	24.345
31.4724	23.5284
31.4833	22.0197
31.4942	23.4679
31.505	24.9163
31.5159	23.5752
31.5268	23.0101
31.5376	23.9133
31.5485	23.3481
31.5594	23.3493
31.5702	23.0568
31.5811	22.6384
31.592	22.2829
31.6028	23.522
31.6137	22.5999
[truncated: 6,302 more rows]

## Sheet: Fig. 6a
No. of Sets Tested	t-LTOPO Yield (%)	o-LTOPO Yield (%)	LiTi2(PO4)3 Yield (%)
1	17	35	40
2	17	35	43
3	48	29	11
4	48	29	13
5	48	29	15
6	48	29	9
7	48	29	10
8	54	0	0

## Sheet: Fig. 6b
Two-Theta	Intensity
9.9034	2542
9.9143	2580
9.9252	2584
9.936	2642
9.9469	2594
9.9578	2540
9.9686	2696
9.9795	2683
9.9904	2584
10.0012	2657
10.0121	2687
10.023	2515
10.0338	2550
10.0447	2579
10.0556	2580
10.0664	2540
10.0773	2589
10.0882	2617
10.099	2526
10.1099	2585
10.1208	2461
10.1316	2594
10.1425	2532
10.1534	2595
10.1642	2596
10.1751	2526
10.186	2560
10.1968	2494
10.2077	2623
10.2186	2584
10.2294	2567
10.2403	2639
10.2511	2519
10.262	2523
10.2729	2490
10.2837	2495
10.2946	2429
10.3055	2594
10.3163	2513
10.3272	2578
10.3381	2498
10.3489	2494
10.3598	2462
10.3707	2565
10.3815	2501
10.3924	2451
10.4033	2503
10.4141	2468
10.425	2460
10.4359	2542
10.4467	2425
10.4576	2547
10.4685	2439
10.4793	2465
10.4902	2466
10.5011	2359
10.5119	2480
10.5228	2331
10.5337	2451
10.5445	2467
10.5554	2487
10.5663	2386
10.5771	2487
10.588	2394
10.5989	2447
10.6097	2358
10.6206	2453
10.6315	2482
10.6423	2392
10.6532	2438
10.6641	2487
10.6749	2368
10.6858	2404
10.6967	2347
10.7075	2397
10.7184	2411
10.7293	2335
10.7401	2362
10.751	2321
10.7619	2377
10.7727	2426
10.7836	2478
10.7944	2430
10.8053	2359
10.8162	2417
10.827	2405
10.8379	2310
10.8488	2414
10.8596	2277
10.8705	2347
10.8814	2331
10.8922	2351
10.9031	2381
10.914	2402
10.9248	2327
10.9357	2415
10.9466	2411
10.9574	2277
10.9683	2329
10.9792	2383
10.99	2320
11.0009	2321
11.0118	2321
11.0226	2231
11.0335	2232
11.0444	2306
11.0552	2220
11.0661	2329
11.077	2223
11.0878	2323
11.0987	2251
11.1096	2305
11.1204	2344
11.1313	2265
11.1422	2333
11.153	2246
11.1639	2305
11.1748	2332
11.1856	2148
11.1965	2338
11.2074	2252
11.2182	2366
11.2291	2261
11.24	2211
11.2508	2193
11.2617	2256
11.2726	2242
11.2834	2235
11.2943	2255
11.3052	2277
11.316	2250
11.3269	2211
11.3377	2183
11.3486	2208
11.3595	2344
11.3703	2311
11.3812	2161
11.3921	2224
11.4029	2203
11.4138	2254
11.4247	2188
11.4355	2272
11.4464	2251
11.4573	2252
11.4681	2214
11.479	2211
11.4899	2199
11.5007	2167
11.5116	2249
11.5225	2174
11.5333	2129
11.5442	2108
11.5551	2155
11.5659	2146
11.5768	2238
11.5877	2276
11.5985	2208
11.6094	2292
11.6203	2136
11.6311	2138
11.642	2089
11.6529	2152
11.6637	2181
11.6746	2061
11.6855	2106
11.6963	2183
11.7072	2106
11.7181	2144
11.7289	2120
11.7398	2194
11.7507	2202
11.7615	2157
11.7724	2183
11.7833	2125
11.7941	2083
11.805	2139
11.8159	2144
11.8267	2100
11.8376	2102
11.8485	2062
11.8593	2062
11.8702	2202
11.881	2125
11.8919	2020
11.9028	2153
11.9136	2121
11.9245	2120
11.9354	2156
11.9462	2142
11.9571	2099
11.968	2089
11.9788	2037
11.9897	2135
12.0006	2092
12.0114	2107
12.0223	2052
12.0332	2114
12.044	2164
12.0549	2124
12.0658	2076
12.0766	2065
12.0875	1979
12.0984	2148
12.1092	2030
12.1201	2129
12.131	2129
12.1418	2017
12.1527	2074
12.1636	2064
12.1744	2039
12.1853	2086
12.1962	2009
12.207	2151
12.2179	2108
12.2288	2039
12.2396	2030
12.2505	2102
12.2614	1996
12.2722	2058
12.2831	2001
12.294	2001
12.3048	1997
12.3157	2018
12.3266	2043
12.3374	1979
12.3483	1990
12.3592	2055
12.37	1968
12.3809	1937
12.3918	2027
12.4026	1864
12.4135	2074
12.4243	1969
12.4352	2003
12.4461	2010
12.4569	1912
12.4678	2011
12.4787	1908
12.4895	1946
12.5004	2003
12.5113	2038
12.5221	1961
12.533	1905
12.5439	2016
12.5547	1996
12.5656	1952
12.5765	1932
12.5873	1926
12.5982	1984
12.6091	1970
12.6199	1929
12.6308	1951
12.6417	1924
12.6525	1892
12.6634	2015
12.6743	1929
12.6851	1847
12.696	1961
12.7069	1919
12.7177	2018
12.7286	1953
12.7395	1965
12.7503	1845
12.7612	1870
12.7721	1838
12.7829	1894
12.7938	1883
12.8047	1941
12.8155	1956
12.8264	1941
12.8373	1890
12.8481	1923
12.859	1969
12.8699	1885
12.8807	1965
12.8916	2031
12.9025	1898
12.9133	1916
12.9242	1875
12.9351	1866
12.9459	2045
12.9568	2007
12.9676	1883
12.9785	1961
12.9894	1834
13.0002	2019
13.0111	1925
13.022	1873
13.0328	1963
13.0437	1907
13.0546	1890
13.0654	1932
13.0763	1875
13.0872	1837
13.098	1872
13.1089	1836
13.1198	1859
13.1306	1887
13.1415	1877
13.1524	1841
13.1632	1957
13.1741	1928
13.185	1879
13.1958	1862
13.2067	1870
13.2176	1924
13.2284	1912
13.2393	1817
13.2502	1831
13.261	1801
13.2719	1908
13.2828	1831
13.2936	1801
13.3045	1930
13.3154	1836
13.3262	1895
13.3371	1785
13.348	1900
13.3588	1850
13.3697	1742
13.3806	1866
13.3914	1852
13.4023	1915
13.4132	1795
13.424	1791
13.4349	1819
13.4458	1813
13.4566	1838
13.4675	1756
13.4784	1830
13.4892	1850
13.5001	1769
13.5109	1775
13.5218	1797
13.5327	1768
13.5435	1820
13.5544	1824
13.5653	1790
13.5761	1815
13.587	1857
13.5979	1813
13.6087	1834
13.6196	1752
13.6305	1858
13.6413	1768
13.6522	1802
13.6631	1803
13.6739	1850
13.6848	1807
13.6957	1766
13.7065	1733
13.7174	1704
13.7283	1808
13.7391	1767
13.75	1805
13.7609	1727
13.7717	1718
13.7826	1810
13.7935	1806
13.8043	1736
13.8152	1749
13.8261	1745
13.8369	1749
13.8478	1752
13.8587	1766
13.8695	1812
13.8804	1720
13.8913	1770
13.9021	1781
13.913	1790
13.9239	1783
13.9347	1754
13.9456	1735
13.9565	1729
13.9673	1784
13.9782	1741
13.9891	1769
13.9999	1829
14.0108	1728
14.0217	1793
14.0325	1743
14.0434	1766
14.0542	1720
14.0651	1687
14.076	1704
14.0868	1756
14.0977	1762
14.1086	1870
14.1194	1710
14.1303	1769
14.1412	1807
14.152	1796
14.1629	1740
14.1738	1714
14.1846	1697
14.1955	1792
14.2064	1762
14.2172	1657
14.2281	1695
14.239	1678
14.2498	1696
14.2607	1762
14.2716	1626
14.2824	1792
14.2933	1689
14.3042	1775
14.315	1685
14.3259	1732
14.3368	1783
14.3476	1657
14.3585	1654
14.3694	1699
14.3802	1648
14.3911	1641
14.402	1690
14.4128	1738
14.4237	1701
14.4346	1748
14.4454	1729
14.4563	1688
14.4672	1723
14.478	1729
14.4889	1668
14.4998	1718
14.5106	1715
14.5215	1742
14.5324	1692
14.5432	1681
14.5541	1653
14.565	1637
14.5758	1658
14.5867	1666
14.5975	1720
14.6084	1685
14.6193	1577
14.6301	1691
14.641	1648
14.6519	1660
14.6627	1665
14.6736	1681
14.6845	1679
14.6953	1712
14.7062	1630
14.7171	1629
14.7279	1688
14.7388	1654
14.7497	1698
14.7605	1633
14.7714	1638
14.7823	1710
14.7931	1662
14.804	1750
14.8149	1575
14.8257	1705
14.8366	1610
14.8475	1612
14.8583	1693
14.8692	1650
14.8801	1628
14.8909	1694
14.9018	1745
14.9127	1611
14.9235	1635
14.9344	1633
14.9453	1657
14.9561	1761
14.967	1613
14.9779	1639
14.9887	1689
14.9996	1658
15.0105	1663
15.0213	1636
15.0322	1641
15.0431	1651
15.0539	1699
15.0648	1675
15.0757	1648
15.0865	1676
15.0974	1649
15.1083	1583
15.1191	1607
15.13	1580
15.1408	1582
15.1517	1612
15.1626	1627
15.1734	1664
15.1843	1573
15.1952	1597
15.206	1670
15.2169	1521
15.2278	1624
15.2386	1557
15.2495	1638
15.2604	1595
15.2712	1593
15.2821	1594
15.293	1540
15.3038	1636
15.3147	1589
15.3256	1630
15.3364	1613
15.3473	1542
15.3582	1518
15.369	1647
15.3799	1575
15.3908	1692
15.4016	1554
15.4125	1682
15.4234	1608
15.4342	1608
15.4451	1601
15.456	1597
15.4668	1544
15.4777	1637
15.4886	1670
15.4994	1557
15.5103	1611
15.5212	1587
15.532	1624
15.5429	1505
15.5538	1568
15.5646	1528
15.5755	1549
15.5864	1540
15.5972	1577
15.6081	1577
15.619	1577
15.6298	1577
15.6407	1612
15.6516	1537
15.6624	1493
15.6733	1639
15.6842	1570
15.695	1623
15.7059	1667
15.7167	1528
15.7276	1498
15.7385	1531
15.7493	1542
15.7602	1567
15.7711	1553
15.7819	1538
15.7928	1594
15.8037	1597
15.8145	1579
15.8254	1561
15.8363	1596
15.8471	1597
15.858	1570
15.8689	1601
15.8797	1498
15.8906	1567
15.9015	1559
15.9123	1533
15.9232	1589
15.9341	1475
15.9449	1567
15.9558	1576
15.9667	1502
15.9775	1559
15.9884	1520
15.9993	1522
16.0101	1458
16.021	1510
16.0319	1520
16.0427	1590
16.0536	1564
16.0645	1551
16.0753	1493
16.0862	1620
16.0971	1552
16.1079	1603
16.1188	1629
16.1297	1590
16.1405	1511
16.1514	1509
16.1623	1520
16.1731	1627
16.184	1538
16.1949	1611
16.2057	1550
16.2166	1507
16.2275	1509
16.2383	1506
16.2492	1542
16.26	1543
16.2709	1585
16.2818	1532
16.2926	1551
16.3035	1575
16.3144	1431
16.3252	1585
16.3361	1496
16.347	1539
16.3578	1492
16.3687	1555
16.3796	1563
16.3904	1517
16.4013	1487
16.4122	1532
16.423	1462
16.4339	1585
16.4448	1544
16.4556	1492
16.4665	1476
16.4774	1469
16.4882	1501
16.4991	1462
16.51	1500
16.5208	1591
16.5317	1499
16.5426	1476
16.5534	1455
16.5643	1401
16.5752	1499
16.586	1479
16.5969	1461
16.6078	1483
16.6186	1482
16.6295	1459
16.6404	1513
16.6512	1565
16.6621	1559
16.673	1535
16.6838	1451
16.6947	1474
16.7056	1445
16.7164	1480
16.7273	1530
16.7382	1476
16.749	1498
16.7599	1390
16.7708	1496
16.7816	1428
16.7925	1468
16.8033	1499
16.8142	1530
16.8251	1460
16.8359	1451
16.8468	1509
16.8577	1554
16.8685	1498
16.8794	1500
16.8903	1464
16.9011	1424
16.912	1517
16.9229	1453
16.9337	1502
16.9446	1445
16.9555	1505
16.9663	1501
16.9772	1445
16.9881	1458
16.9989	1463
17.0098	1498
17.0207	1471
17.0315	1539
17.0424	1481
17.0533	1465
17.0641	1464
17.075	1478
17.0859	1436
17.0967	1494
17.1076	1446
17.1185	1443
17.1293	1443
17.1402	1482
17.1511	1516
17.1619	1482
17.1728	1475
17.1837	1486
17.1945	1531
17.2054	1515
17.2163	1514
17.2271	1535
17.238	1494
17.2489	1474
17.2597	1450
17.2706	1550
17.2815	1455
17.2923	1521
17.3032	1469
17.3141	1520
17.3249	1488
17.3358	1449
17.3466	1427
17.3575	1425
17.3684	1458
17.3792	1543
17.3901	1528
17.401	1496
17.4118	1503
17.4227	1457
17.4336	1499
17.4444	1470
17.4553	1442
17.4662	1522
17.477	1505
17.4879	1530
17.4988	1586
17.5096	1456
17.5205	1506
17.5314	1479
17.5422	1480
17.5531	1457
17.564	1463
17.5748	1423
17.5857	1499
17.5966	1420
17.6074	1398
17.6183	1457
17.6292	1467
17.64	1432
17.6509	1434
17.6618	1435
17.6726	1474
17.6835	1496
17.6944	1387
17.7052	1442
17.7161	1457
17.727	1424
17.7378	1440
17.7487	1481
17.7596	1511
17.7704	1407
17.7813	1434
17.7922	1355
17.803	1431
17.8139	1493
17.8248	1467
17.8356	1431
17.8465	1467
17.8574	1421
17.8682	1390
17.8791	1495
17.8899	1472
17.9008	1503
17.9117	1475
17.9225	1470
17.9334	1483
17.9443	1521
17.9551	1536
17.966	1506
17.9769	1566
17.9877	1478
17.9986	1583
18.0095	1463
18.0203	1535
18.0312	1592
18.0421	1577
18.0529	1526
18.0638	1620
18.0747	1599
18.0855	1672
18.0964	1677
18.1073	1697
18.1181	1654
18.129	1784
18.1399	1719
18.1507	1845
18.1616	1851
18.1725	1955
18.1833	1897
18.1942	2006
18.2051	2060
18.2159	2108
18.2268	2160
18.2377	2218
18.2485	2262
18.2594	2386
18.2703	2409
18.2811	2388
18.292	2616
18.3029	2662
18.3137	2607
18.3246	2715
18.3355	2709
18.3463	2799
18.3572	2901
18.3681	2798
18.3789	2802
18.3898	2806
18.4007	2883
18.4115	2800
18.4224	2824
18.4332	2767
18.4441	2804
18.455	2757
18.4658	2665
18.4767	2728
18.4876	2586
18.4984	2535
18.5093	2619
18.5202	2607
18.531	2605
18.5419	2730
18.5528	2786
18.5636	2825
18.5745	2914
18.5854	3046
18.5962	3177
18.6071	3212
18.618	3311
18.6288	3374
18.6397	3547
18.6506	3707
18.6614	3889
18.6723	4033
18.6832	4184
18.694	4498
18.7049	4598
18.7158	4670
18.7266	4755
18.7375	5155
18.7484	5394
18.7592	5582
18.7701	5705
18.781	5817
18.7918	6046
18.8027	6137
18.8136	6088
18.8244	6179
18.8353	6238
18.8462	6143
18.857	6216
18.8679	6142
18.8788	6015
18.8896	5758
18.9005	5647
18.9114	5355
18.9222	5058
18.9331	5045
18.944	4666
18.9548	4510
18.9657	4116
18.9765	4105
18.9874	3720
18.9983	3378
19.0091	3274
19.02	2995
19.0309	2897
19.0417	2810
19.0526	2510
19.0635	2435
19.0743	2193
19.0852	2199
19.0961	2010
19.1069	1976
19.1178	1886
19.1287	1809
19.1395	1810
19.1504	1755
19.1613	1758
19.1721	1679
19.183	1564
19.1939	1582
19.2047	1584
19.2156	1572
19.2265	1571
19.2373	1518
19.2482	1521
19.2591	1547
19.2699	1541
19.2808	1471
19.2917	1416
19.3025	1484
19.3134	1441
19.3243	1371
19.3351	1469
19.346	1386
19.3569	1397
19.3677	1339
19.3786	1382
19.3895	1437
19.4003	1384
19.4112	1370
19.4221	1343
19.4329	1385
19.4438	1428
19.4547	1392
19.4655	1417
19.4764	1371
19.4873	1334
19.4981	1329
19.509	1375
19.5198	1316
19.5307	1314
19.5416	1294
19.5524	1391
19.5633	1334
19.5742	1348
19.585	1332
19.5959	1266
19.6068	1303
19.6176	1359
19.6285	1288
19.6394	1309
19.6502	1318
19.6611	1251
19.672	1247
19.6828	1313
19.6937	1282
19.7046	1320
19.7154	1321
19.7263	1353
19.7372	1271
19.748	1256
19.7589	1263
19.7698	1303
19.7806	1308
19.7915	1347
19.8024	1310
19.8132	1337
19.8241	1224
19.835	1292
19.8458	1246
19.8567	1264
19.8676	1342
19.8784	1306
19.8893	1269
19.9002	1318
19.911	1318
19.9219	1258
19.9328	1292
19.9436	1272
19.9545	1262
19.9654	1330
19.9762	1277
19.9871	1341
19.998	1342
20.0088	1279
20.0197	1283
20.0306	1304
20.0414	1336
20.0523	1300
20.0631	1355
20.074	1288
20.0849	1371
20.0957	1225
20.1066	1298
20.1175	1309
20.1283	1304
20.1392	1266
20.1501	1317
20.1609	1340
20.1718	1340
20.1827	1348
20.1935	1345
20.2044	1360
20.2153	1299
20.2261	1385
20.237	1401
20.2479	1379
20.2587	1485
20.2696	1429
20.2805	1454
20.2913	1380
20.3022	1356
20.3131	1284
20.3239	1410
20.3348	1372
20.3457	1340
20.3565	1407
20.3674	1376
20.3783	1447
20.3891	1460
20.4	1435
20.4109	1448
20.4217	1476
20.4326	1417
20.4435	1474
20.4543	1472
20.4652	1408
20.4761	1399
20.4869	1413
20.4978	1555
20.5087	1408
20.5195	1510
20.5304	1415
20.5413	1468
20.5521	1464
20.563	1437
20.5739	1484
20.5847	1428
20.5956	1445
20.6064	1368
20.6173	1406
20.6282	1388
20.639	1358
20.6499	1400
20.6608	1405
20.6716	1408
20.6825	1381
20.6934	1276
20.7042	1351
20.7151	1352
20.726	1341
20.7368	1275
20.7477	1290
20.7586	1299
20.7694	1248
20.7803	1306
20.7912	1195
20.802	1291
20.8129	1198
20.8238	1217
20.8346	1225
20.8455	1264
20.8564	1225
20.8672	1272
20.8781	1260
20.889	1172
20.8998	1271
20.9107	1204
20.9216	1273
20.9324	1191
20.9433	1203
20.9542	1147
20.965	1189
20.9759	1246
20.9868	1179
20.9976	1132
21.0085	1258
21.0194	1222
21.0302	1219
21.0411	1200
21.052	1186
21.0628	1187
21.0737	1206
21.0846	1185
21.0954	1194
21.1063	1251
21.1172	1225
21.128	1208
21.1389	1239
21.1497	1152
21.1606	1253
21.1715	1215
21.1823	1252
21.1932	1275
21.2041	1191
21.2149	1274
21.2258	1192
21.2367	1202
21.2475	1132
21.2584	1169
21.2693	1218
21.2801	1184
21.291	1161
21.3019	1183
21.3127	1151
21.3236	1199
21.3345	1143
21.3453	1167
21.3562	1182
21.3671	1213
21.3779	1155
21.3888	1192
21.3997	1180
21.4105	1228
21.4214	1121
21.4323	1113
21.4431	1159
21.454	1136
21.4649	1182
21.4757	1165
21.4866	1125
21.4975	1112
21.5083	1174
21.5192	1128
21.5301	1117
21.5409	1178
21.5518	1110
21.5627	1171
21.5735	1166
21.5844	1126
21.5953	1081
21.6061	1091
21.617	1178
21.6279	1153
21.6387	1177
21.6496	1148
21.6605	1111
21.6713	1180
21.6822	1076
21.693	1108
21.7039	1119
21.7148	1125
21.7256	1146
21.7365	1150
21.7474	1102
21.7582	1124
21.7691	1101
21.78	1116
21.7908	1156
21.8017	1143
21.8126	1130
21.8234	1128
21.8343	1111
21.8452	1120
21.856	1102
21.8669	1132
21.8778	1159
21.8886	1185
21.8995	1136
21.9104	1116
21.9212	1183
21.9321	1131
21.943	1045
21.9538	1019
21.9647	1077
21.9756	1099
21.9864	1171
21.9973	1172
22.0082	1159
22.019	1198
22.0299	1142
22.0408	1088
22.0516	1104
22.0625	1043
22.0734	1129
22.0842	1113
22.0951	1178
22.106	1134
22.1168	1134
22.1277	1097
22.1386	1140
22.1494	1175
22.1603	1083
22.1712	1109
22.182	1129
22.1929	1125
22.2038	1111
22.2146	1152
22.2255	1195
22.2363	1107
22.2472	1086
22.2581	1180
22.2689	1091
22.2798	1166
22.2907	1075
22.3015	1194
22.3124	1217
22.3233	1163
22.3341	1117
22.345	1149
22.3559	1156
22.3667	1189
22.3776	1201
22.3885	1190
22.3993	1195
22.4102	1276
22.4211	1167
22.4319	1214
22.4428	1179
22.4537	1226
22.4645	1221
22.4754	1253
22.4863	1268
22.4971	1268
22.508	1370
22.5189	1347
22.5297	1434
22.5406	1399
22.5515	1262
22.5623	1431
22.5732	1424
22.5841	1517
22.5949	1532
22.6058	1590
22.6167	1688
22.6275	1737
22.6384	1652
22.6493	1802
22.6601	1919
22.671	1975
22.6819	2004
22.6927	1988
22.7036	2175
22.7145	2126
22.7253	2270
22.7362	2329
22.7471	2384
22.7579	2461
22.7688	2637
22.7796	2606
22.7905	2545
22.8014	2589
22.8122	2417
22.8231	2438
22.834	2358
22.8448	2334
22.8557	2264
22.8666	2099
22.8774	2094
22.8883	1990
22.8992	1883
22.91	1727
22.9209	1661
22.9318	1650
22.9426	1533
22.9535	1489
22.9644	1429
22.9752	1328
22.9861	1274
22.997	1294
23.0078	1267
23.0187	1194
23.0296	1237
23.0404	1211
23.0513	1176
23.0622	1165
23.073	1151
23.0839	1147
23.0948	1198
23.1056	1083
23.1165	1155
23.1274	1080
23.1382	1085
23.1491	1133
23.16	1088
23.1708	1131
23.1817	1095
23.1926	1153
23.2034	1120
23.2143	1023
23.2252	1059
23.236	1091
23.2469	1093
23.2578	1107
23.2686	1123
23.2795	1087
23.2904	1097
23.3012	1082
23.3121	1092
23.3229	1108
23.3338	1148
23.3447	1058
23.3555	1103
23.3664	1091
23.3773	1141
23.3881	1061
23.399	1078
23.4099	1125
23.4207	1092
23.4316	1084
23.4425	1059
23.4533	1064
23.4642	1076
23.4751	1113
23.4859	1170
23.4968	1087
23.5077	1115
23.5185	1104
23.5294	1140
23.5403	1049
23.5511	1136
23.562	1049
23.5729	1047
23.5837	1003
23.5946	1084
23.6055	1042
23.6163	1112
23.6272	1102
23.6381	1020
23.6489	993
23.6598	1049
23.6707	1007
23.6815	1068
23.6924	1057
23.7033	1054
23.7141	1051
23.725	1047
23.7359	1099
23.7467	1076
23.7576	1050
23.7685	1056
23.7793	1106
23.7902	1014
23.8011	1074
23.8119	1099
23.8228	1061
23.8337	1062
23.8445	1033
23.8554	1073
23.8662	1093
23.8771	1065
23.888	993
23.8988	1030
23.9097	1045
23.9206	1078
23.9314	1096
23.9423	1066
23.9532	1126
23.964	1098
23.9749	1158
23.9858	1109
23.9966	1075
24.0075	1099
24.0184	1070
24.0292	1088
24.0401	1085
24.051	1153
24.0618	1122
24.0727	1090
24.0836	1143
24.0944	1111
24.1053	1147
24.1162	1103
24.127	1142
24.1379	1104
24.1488	1078
24.1596	1112
24.1705	1138
24.1814	1072
24.1922	1039
24.2031	1124
24.214	1025
24.2248	1022
24.2357	1089
24.2466	1063
24.2574	1078
24.2683	1044
24.2792	1056
24.29	1059
24.3009	1032
24.3118	1037
24.3226	1082
24.3335	1053
24.3444	1052
24.3552	1077
24.3661	1063
24.377	1097
24.3878	1046
24.3987	1063
24.4095	1028
24.4204	1047
24.4313	995
24.4421	1005
24.453	1002
24.4639	1035
24.4747	1042
24.4856	1031
24.4965	1001
24.5073	1064
24.5182	1046
24.5291	990
24.5399	1003
24.5508	1029
24.5617	975
24.5725	1013
24.5834	1039
24.5943	1041
24.6051	997
24.616	1088
24.6269	987
24.6377	1085
24.6486	992
24.6595	1090
24.6703	1004
24.6812	1070
24.6921	1064
24.7029	1025
24.7138	1039
24.7247	1030
24.7355	1028
24.7464	1119
24.7573	1097
24.7681	1081
24.779	1183
24.7899	1177
24.8007	1160
24.8116	1121
24.8225	1176
24.8333	1155
24.8442	1189
24.8551	1130
24.8659	1102
24.8768	1180
24.8877	1148
24.8985	1213
24.9094	1131
24.9203	1170
24.9311	1144
24.942	1118
24.9528	1099
24.9637	1079
24.9746	1155
24.9854	1067
24.9963	1090
25.0072	1126
25.018	1061
25.0289	1173
25.0398	1086
25.0506	1136
25.0615	1175
25.0724	1099
25.0832	1117
25.0941	1179
25.105	1157
25.1158	1083
25.1267	1098
25.1376	1136
25.1484	1108
25.1593	1094
25.1702	1090
25.181	1127
25.1919	1037
25.2028	1074
25.2136	1140
25.2245	1072
25.2354	1072
25.2462	1016
25.2571	1037
25.268	1006
25.2788	1052
25.2897	995
25.3006	985
25.3114	967
25.3223	984
25.3332	1002
25.344	967
25.3549	994
25.3658	920
25.3766	1005
25.3875	929
25.3984	1006
25.4092	988
25.4201	941
25.431	898
25.4418	956
25.4527	928
25.4636	1026
25.4744	971
25.4853	1007
25.4961	955
25.507	928
25.5179	910
25.5287	971
25.5396	1006
25.5505	1001
25.5613	989
25.5722	945
25.5831	911
25.5939	982
25.6048	893
25.6157	953
25.6265	883
25.6374	1002
25.6483	963
25.6591	925
25.67	953
25.6809	999
25.6917	981
25.7026	931
25.7135	1004
25.7243	961
25.7352	1010
25.7461	1011
25.7569	938
25.7678	935
25.7787	977
25.7895	1040
25.8004	992
25.8113	935
25.8221	989
25.833	1020
25.8439	1000
25.8547	996
25.8656	926
25.8765	1003
25.8873	1014
25.8982	1028
25.9091	1016
25.9199	1021
25.9308	1018
25.9417	952
25.9525	1060
25.9634	966
25.9743	1028
25.9851	1040
25.996	1001
26.0069	981
26.0177	1025
26.0286	1119
26.0394	1021
26.0503	1003
26.0612	1054
26.072	1048
26.0829	1023
26.0938	1009
26.1046	1017
26.1155	1007
26.1264	1027
26.1372	1066
26.1481	1062
26.159	1069
26.1698	1087
26.1807	1045
26.1916	1059
26.2024	1129
26.2133	1063
26.2242	1076
26.235	1063
26.2459	1158
26.2568	1232
26.2676	1158
26.2785	1209
26.2894	1214
26.3002	1238
26.3111	1300
26.322	1329
26.3328	1307
26.3437	1252
26.3546	1365
26.3654	1306
26.3763	1481
26.3872	1573
26.398	1486
26.4089	1632
26.4198	1557
26.4306	1613
26.4415	1675
26.4524	1810
26.4632	1870
26.4741	1958
26.485	2066
26.4958	2130
26.5067	2214
26.5176	2357
26.5284	2408
26.5393	2445
26.5502	2527
26.561	2646
26.5719	2700
26.5827	2741
26.5936	2780
26.6045	2804
26.6153	2858
26.6262	2904
26.6371	2897
26.6479	3120
26.6588	2915
26.6697	3056
26.6805	3055
26.6914	2994
26.7023	2968
26.7131	3029
26.724	3045
26.7349	3076
26.7457	3075
26.7566	3123
26.7675	3137
26.7783	3183
26.7892	3097
26.8001	3162
26.8109	3166
26.8218	3124
26.8327	3085
26.8435	3062
26.8544	3047
26.8653	3026
26.8761	2995
26.887	2804
26.8979	2871
26.9087	2829
26.9196	2843
26.9305	2876
26.9413	2746
26.9522	2663
26.9631	2765
26.9739	2676
26.9848	2721
26.9957	2770
27.0065	2721
27.0174	2629
27.0283	2640
27.0391	2646
27.05	2789
27.0609	2717
27.0717	2662
27.0826	2729
27.0935	2587
27.1043	2524
27.1152	2491
27.126	2548
27.1369	2559
27.1478	2429
27.1586	2473
27.1695	2542
27.1804	2528
27.1912	2492
27.2021	2520
27.213	2618
27.2238	2566
27.2347	2708
27.2456	2850
27.2564	2831
27.2673	2975
27.2782	2956
27.289	3009
27.2999	3230
27.3108	3399
27.3216	3408
27.3325	3599
27.3434	3683
27.3542	3658
27.3651	3897
27.376	4045
27.3868	4212
27.3977	4322
27.4086	4311
27.4194	4609
27.4303	4695
27.4412	4925
27.452	5165
27.4629	5337
27.4738	5603
27.4846	5916
27.4955	6274
27.5064	6563
27.5172	6970
27.5281	7348
27.539	7727
27.5498	8029
27.5607	8418
27.5716	8624
27.5824	8993
27.5933	9090
27.6042	9223
27.615	9340
27.6259	9207
27.6368	9575
27.6476	9195
27.6585	9169
27.6693	8931
27.6802	8540
27.6911	8202
27.7019	7764
27.7128	7514
27.7237	6828
27.7345	6463
27.7454	5918
27.7563	5497
27.7671	4984
27.778	4527
27.7889	4348
27.7997	3982
27.8106	3583
27.8215	3352
27.8323	2985
27.8432	2724
27.8541	2541
27.8649	2372
27.8758	2243
27.8867	2078
27.8975	2028
27.9084	1829
27.9193	1708
27.9301	1639
27.941	1626
27.9519	1620
27.9627	1489
27.9736	1551
27.9845	1444
27.9953	1411
28.0062	1357
28.0171	1291
28.0279	1324
28.0388	1332
28.0497	1202
28.0605	1236
28.0714	1169
28.0823	1215
28.0931	1139
28.104	1140
28.1149	1216
28.1257	1143
28.1366	1222
28.1475	1100
28.1583	1174
28.1692	1207
28.1801	1144
28.1909	1201
28.2018	1235
28.2126	1239
28.2235	1282
28.2344	1226
28.2452	1333
28.2561	1272
28.267	1246
28.2778	1364
28.2887	1417
28.2996	1394
28.3104	1472
28.3213	1351
28.3322	1341
28.343	1404
28.3539	1321
28.3648	1350
28.3756	1252
28.3865	1264
28.3974	1243
28.4082	1268
28.4191	1161
28.43	1101
28.4408	1163
28.4517	1118
28.4626	1133
28.4734	1059
28.4843	1113
28.4952	1107
28.506	1036
28.5169	1100
28.5278	1112
28.5386	988
28.5495	1105
28.5604	1087
28.5712	1039
28.5821	1072
28.593	1085
28.6038	1049
28.6147	1092
28.6256	1037
28.6364	1130
28.6473	1087
28.6582	1055
28.669	1120
28.6799	1069
28.6908	1103
28.7016	1022
28.7125	1099
28.7234	1110
28.7342	1150
28.7451	1090
28.7559	1034
28.7668	1143
28.7777	1108
28.7885	1132
28.7994	1149
28.8103	1168
28.8211	1124
28.832	1159
28.8429	1111
28.8537	1190
28.8646	1162
28.8755	1205
28.8863	1199
28.8972	1205
28.9081	1206
28.9189	1235
28.9298	1247
28.9407	1225
28.9515	1296
28.9624	1294
28.9733	1308
28.9841	1361
28.995	1339
29.0059	1440
29.0167	1359
29.0276	1540
29.0385	1526
29.0493	1598
29.0602	1642
29.0711	1711
29.0819	1833
29.0928	1933
29.1037	1961
29.1145	1989
29.1254	2221
29.1363	2249
29.1471	2407
29.158	2685
29.1689	2790
29.1797	3006
29.1906	3243
29.2015	3412
29.2123	3668
29.2232	3779
29.2341	4118
29.2449	4314
29.2558	4586
29.2667	4864
29.2775	5172
29.2884	5145
29.2992	5525
29.3101	5608
29.321	5932
29.3318	5901
29.3427	6196
29.3536	5869
29.3644	5909
29.3753	5939
29.3862	5825
29.397	5641
29.4079	5306
29.4188	5211
29.4296	4948
29.4405	4502
29.4514	4191
29.4622	3894
29.4731	3668
29.484	3399
29.4948	3146
29.5057	2782
29.5166	2638
29.5274	2447
29.5383	2298
29.5492	2176
29.56	1946
29.5709	1819
29.5818	1722
29.5926	1558
29.6035	1578
29.6144	1469
29.6252	1417
29.6361	1379
29.647	1302
29.6578	1285
29.6687	1248
29.6796	1199
29.6904	1118
29.7013	1159
29.7122	1143
29.723	1071
29.7339	1159
29.7448	1112
29.7556	1063
29.7665	1077
29.7774	967
29.7882	1020
29.7991	985
29.81	962
29.8208	1000
29.8317	1001
29.8425	984
29.8534	998
29.8643	924
29.8751	995
29.886	993
29.8969	1055
29.9077	954
29.9186	949
29.9295	989
29.9403	910
29.9512	976
29.9621	926
29.9729	897
29.9838	962
29.9947	958
30.0055	900
30.0164	934
30.0273	1016
30.0381	953
30.049	960
30.0599	1002
30.0707	982
30.0816	955
30.0925	1037
30.1033	1001
30.1142	1003
30.1251	985
30.1359	1027
30.1468	987
30.1577	1075
30.1685	1006
30.1794	973
30.1903	1032
30.2011	1031
30.212	1024
30.2229	1059
30.2337	1059
30.2446	1070
30.2555	1085
30.2663	1153
30.2772	1125
30.2881	1066
30.2989	1148
30.3098	1111
30.3207	1090
30.3315	1162
30.3424	1136
30.3533	1161
30.3641	1185
30.375	1247
30.3858	1199
30.3967	1244
30.4076	1221
30.4184	1347
30.4293	1287
30.4402	1323
30.451	1314
30.4619	1363
30.4728	1299
30.4836	1215
30.4945	1256
30.5054	1238
30.5162	1282
30.5271	1272
30.538	1250
30.5488	1226
30.5597	1186
30.5706	1175
30.5814	1162
30.5923	1119
30.6032	1175
30.614	1185
30.6249	1123
30.6358	1138
30.6466	1068
30.6575	1112
30.6684	1043
30.6792	1027
30.6901	1023
30.701	980
30.7118	986
30.7227	964
30.7336	977
30.7444	903
30.7553	971
30.7662	945
30.777	960
30.7879	951
30.7988	932
30.8096	920
30.8205	913
30.8314	945
30.8422	875
30.8531	847
30.864	951
30.8748	850
30.8857	886
30.8966	829
30.9074	833
30.9183	809
30.9291	810
30.94	833
30.9509	790
30.9617	815
30.9726	851
30.9835	874
30.9943	773
31.0052	828
31.0161	849
31.0269	826
31.0378	860
31.0487	841
31.0595	829
31.0704	884
31.0813	842
31.0921	870
31.103	807
31.1139	817
31.1247	859
31.1356	853
31.1465	840
31.1573	904
31.1682	864
31.1791	825
31.1899	854
31.2008	786
31.2117	855
31.2225	835
31.2334	778
31.2443	770
31.2551	766
31.266	792
31.2769	796
31.2877	814
31.2986	806
31.3095	721
31.3203	743
31.3312	762
31.3421	745
31.3529	741
31.3638	821
31.3747	788
31.3855	850
31.3964	732
31.4073	861
31.4181	801
31.429	775
31.4399	795
31.4507	814
31.4616	826
31.4724	792
31.4833	773
31.4942	827
31.505	818
31.5159	791
31.5268	814
31.5376	797
31.5485	843
31.5594	770
31.5702	838
31.5811	771
31.592	779
31.6028	761
31.6137	789
[truncated: 6,302 more rows]
